# Supplementary material for: Review of the genus Chrysotimus Loew from Tibet (Diptera, Dolichopodidae)
Source: Zookeys. 2014 Jul 8;(424):117–30. doi: 10.3897/zookeys.424.7562 (PMC4106104; doi:10.3897/zookeys.424.7562)
Supplement: XML Treatment for Chrysotimus [file zookeys.424.7562-treatment1.xml]

<!DOCTYPE tp:taxon-treatment
  PUBLIC "-//TaxonX//DTD Taxonomic Treatment Publishing DTD v0 20100105//EN" "tax-treatment-NSO.dtd">
<tp:taxon-treatment xmlns:tp="http://www.plazi.org/taxpub"><tp:treatment-meta><kwd-group><label>Taxon classification</label><kwd><named-content content-type="kingdom">Animalia</named-content></kwd><kwd><named-content content-type="order">Diptera</named-content></kwd><kwd><named-content content-type="family">Dolichopodidae</named-content></kwd></kwd-group><mixed-citation publication-type="journal"><person-group><name><surname>Wang</surname><given-names>Mengqing</given-names></name><name><surname>Chen</surname><given-names>Hongyin</given-names></name><name><surname>Yang</surname><given-names>Ding</given-names></name></person-group><article-title>Review of the genus <italic>Chrysotimus</italic> Loew from Tibet (Diptera, Dolichopodidae)</article-title><source>Zookeys</source><day>8</day><month>7</month><year>2014</year><volume>2014</volume><issue>424</issue><fpage>117</fpage><lpage>130</lpage><pub-id pub-id-type="doi">10.3897/zookeys.424.7562</pub-id></mixed-citation></tp:treatment-meta><tp:nomenclature><label>Genus</label><tp:taxon-name>
                        <tp:taxon-name-part taxon-name-part-type="genus">Chrysotimus</tp:taxon-name-part>
                    </tp:taxon-name><tp:taxon-authority>Loew, 1857</tp:taxon-authority><tp:nomenclature-citation-list><tp:nomenclature-citation><tp:taxon-name>Chrysotimus</tp:taxon-name><comment> Loew, 1857: 48. Type species: <italic><tp:taxon-name>Chrysotimus pusio</tp:taxon-name></italic> Loew, 1861, des. <xref ref-type="bibr" rid="B2">Coquillett (1910</xref>: 524).</comment></tp:nomenclature-citation><tp:nomenclature-citation><tp:taxon-name>Guzeriplia</tp:taxon-name><comment> Negrobov, 1968: 470. Type species: <italic><tp:taxon-name>Guzeriplia chlorina</tp:taxon-name></italic> Negrobov, 1968 (original designation).</comment></tp:nomenclature-citation></tp:nomenclature-citation-list></tp:nomenclature><tp:treatment-sec sec-type="Key to species (males) of Chrysotimus from Tibet"><title>Key to species (males) of <italic><tp:taxon-name>Chrysotimus</tp:taxon-name></italic> from Tibet</title><table-wrap content-type="key" position="anchor" orientation="portrait"><table><tbody><tr><td rowspan="1" colspan="1">1</td><td rowspan="1" colspan="1">Hypopygium large (about as long as half of abdomen in length)</td><td rowspan="1" colspan="1"><italic><tp:taxon-name>Chrysotimus grandis</tp:taxon-name></italic> Wang &amp; Yang</td></tr><tr><td rowspan="1" colspan="1">–</td><td rowspan="1" colspan="1">Hypopygium small (normal)</td><td rowspan="1" colspan="1">2</td></tr><tr><td rowspan="1" colspan="1">2</td><td rowspan="1" colspan="1">Tarsomere III1 without black ventral bristles at base</td><td rowspan="1" colspan="1"><italic><tp:taxon-name>Chrysotimus motuoensis</tp:taxon-name></italic> sp. n.</td></tr><tr><td rowspan="1" colspan="1">–</td><td rowspan="1" colspan="1">Tarsomere III1 with black ventral bristles at base</td><td rowspan="1" colspan="1">3</td></tr><tr><td rowspan="1" colspan="1">3</td><td rowspan="1" colspan="1">First flagellomere as long as wide (<xref ref-type="fig" rid="F3">Fig. 5</xref>)</td><td rowspan="1" colspan="1">4</td></tr><tr><td rowspan="1" colspan="1">–</td><td rowspan="1" colspan="1">First flagellomere shorter than 2/3 width (<xref ref-type="fig" rid="F1">Figs 2</xref>, <xref ref-type="fig" rid="F4">7</xref>, <xref ref-type="fig" rid="F6">11</xref>, <xref ref-type="fig" rid="F7">14</xref>)</td><td rowspan="1" colspan="1">5</td></tr><tr><td rowspan="1" colspan="1">4</td><td rowspan="1" colspan="1">Nine to ten irregularly paired acr; tarsomere III1 with 2 black ventral bristles at base; cercus long with basal part wide (<xref ref-type="fig" rid="F8">Fig. 16</xref>)</td><td rowspan="1" colspan="1"><italic><tp:taxon-name>Chrysotimus zhui</tp:taxon-name></italic> sp. n.</td></tr><tr><td rowspan="1" colspan="1">–</td><td rowspan="1" colspan="1">Three to four irregularly paired acr; tarsomere III1 with 10-11 black ventral bristles on basal 1/6; cercus short and round in lateral view (<xref ref-type="fig" rid="F3">Fig. 6</xref>)</td><td rowspan="1" colspan="1"><italic><tp:taxon-name>Chrysotimus lii</tp:taxon-name></italic> Wang &amp; Yang</td></tr><tr><td rowspan="1" colspan="1">5</td><td rowspan="1" colspan="1">Acr 3-4 paired; cercus round in lateral view (<xref ref-type="fig" rid="F4">Figs 8</xref>, <xref ref-type="fig" rid="F7">15</xref>)</td><td rowspan="1" colspan="1">6</td></tr><tr><td rowspan="1" colspan="1">–</td><td rowspan="1" colspan="1">Acr more than 5 pairs; cercus not round in lateral view (<xref ref-type="fig" rid="F1">Figs 3</xref>, <xref ref-type="fig" rid="F6">12</xref>)</td><td rowspan="1" colspan="1">7</td></tr><tr><td rowspan="1" colspan="1">6</td><td rowspan="1" colspan="1">Tarsomere III1 with more than 10 black ventral bristles on basal 1/6; epandrium with wide lateral process (<xref ref-type="fig" rid="F4">Fig. 8</xref>)</td><td rowspan="1" colspan="1"><italic><tp:taxon-name>Chrysotimus linzhiensis</tp:taxon-name></italic> Wang &amp; Yang</td></tr><tr><td rowspan="1" colspan="1">–</td><td rowspan="1" colspan="1">Tarsomere III1 with 5–6 black ventral bristles at base; epandrium without distinct lateral process (<xref ref-type="fig" rid="F7">Fig. 15</xref>)</td><td rowspan="1" colspan="1"><italic><tp:taxon-name>Chrysotimus xuankuni</tp:taxon-name></italic> sp. n.</td></tr><tr><td rowspan="1" colspan="1">7</td><td rowspan="1" colspan="1">Tarsomere II1 longer than total length of tarsomere II2-5; Tarsomere III1 with 4-6 black ventral bristles at base; cercus long and thick with long bristles (<xref ref-type="fig" rid="F6">Fig. 12</xref>)</td><td rowspan="1" colspan="1"><italic><tp:taxon-name>Chrysotimus tibetensis</tp:taxon-name></italic> sp. n.</td></tr><tr><td rowspan="1" colspan="1">–</td><td rowspan="1" colspan="1">Tarsomere II1 shorter than total length of tarsomere II2-5; Tarsomere III1 with 10–12 black ventral bristles on basal 1/5; cercus short and bifurcated (<xref ref-type="fig" rid="F1">Fig. 3</xref>)</td><td rowspan="1" colspan="1"><italic><tp:taxon-name>Chrysotimus bifurcatus</tp:taxon-name></italic> Wang &amp; Yang</td></tr><!--PageBreak--></tbody></table></table-wrap></tp:treatment-sec><tp:treatment-sec><!--Section generated to contain objects referenced in tp:taxon-treatment.--><fig id="F3" position="float" orientation="portrait"><label>Figures 5–6.</label><caption><p><italic><tp:taxon-name>Chrysotimus lii</tp:taxon-name></italic> Wang &amp; Yang, 2006, male. <bold>5</bold> first flagellomere (arista broken); lateral view <bold>6</bold> hypopygium, lateral view.</p></caption><graphic xmlns:xlink="http://www.w3.org/1999/xlink" xlink:href="zookeys-424-117-g003.jpg" position="float" orientation="portrait" xlink:type="simple"/></fig><fig id="F1" position="float" orientation="portrait"><label>Figures 1–3.</label><caption><p><italic><tp:taxon-name>Chrysotimus bifurcatus</tp:taxon-name></italic> Wang &amp; Yang, 2006, male. <bold>1</bold> wing <bold>2</bold> first flagellomere, lateral view <bold>3</bold> hypopygium, lateral view. <bold>C</bold> cercus; <bold>E</bold> epandrium; <bold>EL</bold> epandrial lobe; <bold>Su</bold> surstylus.</p></caption><graphic xmlns:xlink="http://www.w3.org/1999/xlink" xlink:href="zookeys-424-117-g001.jpg" position="float" orientation="portrait" xlink:type="simple"/></fig><fig id="F4" position="float" orientation="portrait"><label>Figures 7–8.</label><caption><p><italic><tp:taxon-name>Chrysotimus linzhiensis</tp:taxon-name></italic> Wang &amp; Yang, 2006, male. <bold>7</bold> first flagellomere, lateral view <bold>8</bold> hypopygium, lateral view.</p></caption><graphic xmlns:xlink="http://www.w3.org/1999/xlink" xlink:href="zookeys-424-117-g004.jpg" position="float" orientation="portrait" xlink:type="simple"/></fig><fig id="F6" position="float" orientation="portrait"><label>Figures 11–13.</label><caption><p><italic><tp:taxon-name>Chrysotimus tibetensis</tp:taxon-name></italic> sp. n., male. <bold>11</bold> first flagellomere, lateral view <bold>12</bold> genitalia, lateral view <bold>13</bold> tip of hypopygium, ventral view.</p></caption><graphic xmlns:xlink="http://www.w3.org/1999/xlink" xlink:href="zookeys-424-117-g006.jpg" position="float" orientation="portrait" xlink:type="simple"/></fig><fig id="F7" position="float" orientation="portrait"><label>Figures 14–15.</label><caption><p><italic><tp:taxon-name>Chrysotimus xuankuni</tp:taxon-name></italic> sp. n., male. <bold>14</bold> first flagellomere, lateral view <bold>15</bold> genitalia, lateral view.</p></caption><graphic xmlns:xlink="http://www.w3.org/1999/xlink" xlink:href="zookeys-424-117-g007.jpg" position="float" orientation="portrait" xlink:type="simple"/></fig><fig id="F8" position="float" orientation="portrait"><label>Figure 16.</label><caption><p><italic><tp:taxon-name>Chrysotimus zhui</tp:taxon-name></italic> sp. n., male. hypopygium, lateral view.</p></caption><graphic xmlns:xlink="http://www.w3.org/1999/xlink" xlink:href="zookeys-424-117-g008.jpg" position="float" orientation="portrait" xlink:type="simple"/></fig></tp:treatment-sec><ref-list><ref id="B2"><mixed-citation xmlns:xlink="http://www.w3.org/1999/xlink" xlink:type="simple"><person-group><name name-style="western"><surname>Coquillett</surname><given-names>DW</given-names></name></person-group> (<year>1910</year>) <article-title>The type-species of the North American genera of Diptera.</article-title><source>Proceedings of the United States National Museum</source><volume>37</volume>: <fpage>499</fpage>–<lpage>647</lpage>. doi: <ext-link ext-link-type="doi" xlink:href="10.5479/si.00963801.37-1719.499" xlink:type="simple">10.5479/si.00963801.37-1719.499</ext-link></mixed-citation></ref></ref-list></tp:taxon-treatment>
