# Supplementary material for: Review of the genus Chrysotimus Loew from Tibet (Diptera, Dolichopodidae)
Source: Zookeys. 2014 Jul 8;(424):117–30. doi: 10.3897/zookeys.424.7562 (PMC4106104; doi:10.3897/zookeys.424.7562)
Supplement: XML Treatment for Chrysotimus lii [file zookeys.424.7562-treatment4.xml]

<!DOCTYPE tp:taxon-treatment
  PUBLIC "-//TaxonX//DTD Taxonomic Treatment Publishing DTD v0 20100105//EN" "tax-treatment-NSO.dtd">
<tp:taxon-treatment xmlns:tp="http://www.plazi.org/taxpub"><tp:treatment-meta><kwd-group><label>Taxon classification</label><kwd><named-content content-type="kingdom">Animalia</named-content></kwd><kwd><named-content content-type="order">Diptera</named-content></kwd><kwd><named-content content-type="family">Dolichopodidae</named-content></kwd></kwd-group><mixed-citation publication-type="journal"><person-group><name><surname>Wang</surname><given-names>Mengqing</given-names></name><name><surname>Chen</surname><given-names>Hongyin</given-names></name><name><surname>Yang</surname><given-names>Ding</given-names></name></person-group><article-title>Review of the genus <italic>Chrysotimus</italic> Loew from Tibet (Diptera, Dolichopodidae)</article-title><source>Zookeys</source><day>8</day><month>7</month><year>2014</year><volume>2014</volume><issue>424</issue><fpage>117</fpage><lpage>130</lpage><pub-id pub-id-type="doi">10.3897/zookeys.424.7562</pub-id></mixed-citation></tp:treatment-meta><tp:nomenclature><tp:taxon-name>
                        <tp:taxon-name-part taxon-name-part-type="genus">Chrysotimus</tp:taxon-name-part>
                        <tp:taxon-name-part taxon-name-part-type="species">lii</tp:taxon-name-part>
                    </tp:taxon-name><tp:taxon-authority>Wang &amp; Yang, 2006</tp:taxon-authority><xref ref-type="fig" rid="F3">Figs 5–6</xref><tp:nomenclature-citation-list><tp:nomenclature-citation><tp:taxon-name>Chrysotimus lii</tp:taxon-name><comment> Wang &amp; Yang, 2006. Ent. Fenn. 16: 102. Type locality: China: Tibet, Bomi.</comment></tp:nomenclature-citation></tp:nomenclature-citation-list></tp:nomenclature><tp:treatment-sec sec-type="Diagnosis"><title>Diagnosis.</title><p>First flagellomere subtriangular, as long as wide. Tarsomere III1 with group of 10–11 short black ventral bristles on basal 1/6. For a full description of this species, see <xref ref-type="bibr" rid="B9">Wang and Yang (2006)</xref>.</p><fig id="F3" position="float" orientation="portrait"><label>Figures 5–6.</label><caption><p><italic><tp:taxon-name>Chrysotimus lii</tp:taxon-name></italic> Wang &amp; Yang, 2006, male. <bold>5</bold> first flagellomere (arista broken); lateral view <bold>6</bold> hypopygium, lateral view.</p></caption><graphic xmlns:xlink="http://www.w3.org/1999/xlink" xlink:href="zookeys-424-117-g003.jpg" position="float" orientation="portrait" xlink:type="simple"/></fig></tp:treatment-sec><tp:treatment-sec sec-type="Specimens examined"><title>Specimens examined.</title><p>Type holotype, ♂, Tibet: Bomi, alt. 3050m, 1978.VII.16, leg. Fasheng Li. Paratypes, 2 ♂♂, Tibet: Linzhi, 1978. VI.1-3, leg. Fasheng Li. These specimens were collected from the subtropical rainforest with a sweep net and are deposited in EMCAU.</p></tp:treatment-sec><tp:treatment-sec sec-type="Distribution"><title>Distribution.</title><p>Tibet (Bomi, Linzhi).</p><!--PageBreak--></tp:treatment-sec><ref-list><ref id="B9"><mixed-citation xmlns:xlink="http://www.w3.org/1999/xlink" xlink:type="simple"><person-group><name name-style="western"><surname>Wang</surname><given-names>MQ</given-names></name><name name-style="western"><surname>Yang</surname><given-names>D</given-names></name></person-group> (<year>2006</year>) <article-title>Descriptions of four new species of <italic>Chrysotimus</italic> Loew from Tibet (Diptera: Dolichopodidae).</article-title><source>Entomologica Fennica</source><volume>17</volume>: <fpage>98</fpage>–<lpage>104</lpage>.</mixed-citation></ref></ref-list></tp:taxon-treatment>
