# Supplementary material for: Review of the genus Chrysotimus Loew from Tibet (Diptera, Dolichopodidae)
Source: Zookeys. 2014 Jul 8;(424):117–30. doi: 10.3897/zookeys.424.7562 (PMC4106104; doi:10.3897/zookeys.424.7562)
Supplement: XML Treatment for Chrysotimus linzhiensis [file zookeys.424.7562-treatment5.xml]

<!DOCTYPE tp:taxon-treatment
  PUBLIC "-//TaxonX//DTD Taxonomic Treatment Publishing DTD v0 20100105//EN" "tax-treatment-NSO.dtd">
<tp:taxon-treatment xmlns:tp="http://www.plazi.org/taxpub"><tp:treatment-meta><kwd-group><label>Taxon classification</label><kwd><named-content content-type="kingdom">Animalia</named-content></kwd><kwd><named-content content-type="order">Diptera</named-content></kwd><kwd><named-content content-type="family">Dolichopodidae</named-content></kwd></kwd-group><mixed-citation publication-type="journal"><person-group><name><surname>Wang</surname><given-names>Mengqing</given-names></name><name><surname>Chen</surname><given-names>Hongyin</given-names></name><name><surname>Yang</surname><given-names>Ding</given-names></name></person-group><article-title>Review of the genus <italic>Chrysotimus</italic> Loew from Tibet (Diptera, Dolichopodidae)</article-title><source>Zookeys</source><day>8</day><month>7</month><year>2014</year><volume>2014</volume><issue>424</issue><fpage>117</fpage><lpage>130</lpage><pub-id pub-id-type="doi">10.3897/zookeys.424.7562</pub-id></mixed-citation></tp:treatment-meta><tp:nomenclature><tp:taxon-name>
                        <tp:taxon-name-part taxon-name-part-type="genus">Chrysotimus</tp:taxon-name-part>
                        <tp:taxon-name-part taxon-name-part-type="species">linzhiensis</tp:taxon-name-part>
                    </tp:taxon-name><tp:taxon-authority>Wang &amp; Yang, 2006</tp:taxon-authority><xref ref-type="fig" rid="F4">Figs 7–8</xref><tp:nomenclature-citation-list><tp:nomenclature-citation><tp:taxon-name>Chrysotimus linzhiensis</tp:taxon-name><comment> Wang &amp; Yang, 2006. Ent. Fenn. 16: 103. Type locality: China: Tibet, Linzhi.</comment></tp:nomenclature-citation></tp:nomenclature-citation-list></tp:nomenclature><tp:treatment-sec sec-type="Diagnosis"><title>Diagnosis.</title><p>Palpus pale yellow. First flagellomere short, about 1.5 times wider than long. Tarsomere III1 with group of about 13 short black ventral bristles on basal 1/6. For a full description of this species, see <xref ref-type="bibr" rid="B9">Wang and Yang (2006)</xref>.</p><fig id="F4" position="float" orientation="portrait"><label>Figures 7–8.</label><caption><p><italic><tp:taxon-name>Chrysotimus linzhiensis</tp:taxon-name></italic> Wang &amp; Yang, 2006, male. <bold>7</bold> first flagellomere, lateral view <bold>8</bold> hypopygium, lateral view.</p></caption><graphic xmlns:xlink="http://www.w3.org/1999/xlink" xlink:href="zookeys-424-117-g004.jpg" position="float" orientation="portrait" xlink:type="simple"/></fig></tp:treatment-sec><tp:treatment-sec sec-type="Specimens examined"><title>Specimens examined.</title><p>Type holotype, ♂, Tibet: Linzhi, alt. 3050m, 1978.VI.1-3, leg. Fasheng Li. This specimen was collected from the monsoon rainforest with a sweep net and is deposited in EMCAU.</p></tp:treatment-sec><tp:treatment-sec sec-type="Distribution"><title>Distribution.</title><p>Tibet (Linzhi).</p><!--PageBreak--></tp:treatment-sec><ref-list><ref id="B9"><mixed-citation xmlns:xlink="http://www.w3.org/1999/xlink" xlink:type="simple"><person-group><name name-style="western"><surname>Wang</surname><given-names>MQ</given-names></name><name name-style="western"><surname>Yang</surname><given-names>D</given-names></name></person-group> (<year>2006</year>) <article-title>Descriptions of four new species of <italic>Chrysotimus</italic> Loew from Tibet (Diptera: Dolichopodidae).</article-title><source>Entomologica Fennica</source><volume>17</volume>: <fpage>98</fpage>–<lpage>104</lpage>.</mixed-citation></ref></ref-list></tp:taxon-treatment>
