# Supplementary material for: Review of the genus Chrysotimus Loew from Tibet (Diptera, Dolichopodidae)
Source: Zookeys. 2014 Jul 8;(424):117–30. doi: 10.3897/zookeys.424.7562 (PMC4106104; doi:10.3897/zookeys.424.7562)
Supplement: XML Treatment for Chrysotimus motuoensis [file zookeys.424.7562-treatment6.xml]

<!DOCTYPE tp:taxon-treatment
  PUBLIC "-//TaxonX//DTD Taxonomic Treatment Publishing DTD v0 20100105//EN" "tax-treatment-NSO.dtd">
<tp:taxon-treatment xmlns:tp="http://www.plazi.org/taxpub"><tp:treatment-meta><kwd-group><label>Taxon classification</label><kwd><named-content content-type="kingdom">Animalia</named-content></kwd><kwd><named-content content-type="order">Diptera</named-content></kwd><kwd><named-content content-type="family">Dolichopodidae</named-content></kwd></kwd-group><mixed-citation publication-type="journal"><person-group><name><surname>Wang</surname><given-names>Mengqing</given-names></name><name><surname>Chen</surname><given-names>Hongyin</given-names></name><name><surname>Yang</surname><given-names>Ding</given-names></name></person-group><article-title>Review of the genus <italic>Chrysotimus</italic> Loew from Tibet (Diptera, Dolichopodidae)</article-title><source>Zookeys</source><day>8</day><month>7</month><year>2014</year><volume>2014</volume><issue>424</issue><fpage>117</fpage><lpage>130</lpage><pub-id pub-id-type="doi">10.3897/zookeys.424.7562</pub-id></mixed-citation></tp:treatment-meta><tp:nomenclature><tp:taxon-name>
                        <tp:taxon-name-part taxon-name-part-type="genus">Chrysotimus</tp:taxon-name-part>
                        <tp:taxon-name-part taxon-name-part-type="species">motuoensis</tp:taxon-name-part>
                        <object-id xmlns:xlink="http://www.w3.org/1999/xlink" content-type="zoobank" xlink:type="simple">http://zoobank.org/0786482E-B699-45E4-9BC0-065F4A687EAC</object-id>
                    </tp:taxon-name><tp:taxon-status xmlns:xlink="http://www.w3.org/1999/xlink" xlink:type="simple">sp. n.</tp:taxon-status><xref ref-type="fig" rid="F5">Figs 9–10</xref></tp:nomenclature><tp:treatment-sec sec-type="Diagnosis"><title>Diagnosis.</title><p>Antenna yellow, with both pedicel and 1st flagellomere both with brown dorsal surface; acr absent; abdomen with tergites brilliantly metallic green dorsally and yellow laterally, and with yellow sternites; tarsomere III1 without black ventral spine-like bristles at base.</p></tp:treatment-sec><tp:treatment-sec sec-type="Dexcription"><title>Dexcription.</title><p>Male. Body length 1.9 mm, wing length 1.9 mm.</p><p><bold>Head</bold> metallic green with gray pollen; frons and face brilliant; eyes separated distinctly; face wide and slightly narrower towards clypeus. Hairs and bristles yellow. Ocellar tubercle weak, with 2 very long oc and 2 very short posterior hairs. Lower <!--PageBreak--><!--PageBreak-->postocular bristles (including ventral hairs) pale. Antenna yellow, with both pedicel and 1st flagellomere with brown dorsal surface; first flagellomere (<xref ref-type="fig" rid="F5">Fig. 9</xref>) rather short, about 0.6 times as long as wide; arista apical, with basal segment very short. Proboscis brown, with pale hairs; palpus pale yellow, with pale hairs and 2 brown apical bristles.</p><fig id="F5" position="float" orientation="portrait"><label>Figures 9–10.</label><caption><p><italic><tp:taxon-name>Chrysotimus motuoensis</tp:taxon-name></italic> sp. n., male. <bold>9</bold> first flagellomere, lateral view <bold>10</bold> hypopygium, lateral view.</p></caption><graphic xmlns:xlink="http://www.w3.org/1999/xlink" xlink:href="zookeys-424-117-g005.jpg" position="float" orientation="portrait" xlink:type="simple"/></fig><p><bold>Thorax</bold> metallic green with pale gray pollen, with pleura yellow. Hairs and bristles yellow; 6 dc, acr absent; scutellum with 2 pairs of bristles. Propleuron with 1 pale bristle on lower part. Legs including coxae yellow with 5th tarsomeres brown. Hairs and bristles on legs pale yellow; coxa I with 3-4 anterior and apical bristles, coxa II with 2 anterior and apical bristles, coxa III with 1 brown outer bristle near middle. Femora II and III each with 1 apical av. Tibia II with 2 ad and 2 pd, apically with 3 bristles; tibia III with 1 ad and 2 pd, apically with 3 bristles. All tarsomere 1 each with row of v. Tarsomere III 1 without black ventral spine-like bristles at base. Relative lengths of tibia and 5 tarsomeres of legs. LI 3.4 : 2.2 : 1.0 : 0.8 : 0.6 : 0.4; LII 4.0 : 2.4 : 1.1 : 0.9 : 0.5 : 0.4; LIII 4.7 : 1.0 : 1.4 : 0.9 : 0.6 : 0.4.</p><p>Wing hyaline; veins brownish, R<sub>4+5</sub> and M parallel apically; CuAx ratio 0.3. Squama brown with brown hairs. Halter pale yellow.</p><p>Abdomen metallic green with pale gray pollen, tergites brilliant, sternites and lateral portion yellow. Hairs and bristles on tergites dark brown, and pale yellow on sternites.</p><p>Hypopygium (<xref ref-type="fig" rid="F5">Fig. 10</xref>): Epandrium with truncate apex bearing 2 epandrial bristles, apically with wide lateral epandrial process; long surstylus with inner spine-like process; cercus somewhat round, with moderately long hairs; hypandrium with round apex.</p><p>Female. Body length 1.8 mm, wing length 1.7 mm. Similar to male, but antenna entirely yellow.</p></tp:treatment-sec><tp:treatment-sec sec-type="Specimens examined"><title>Specimens examined.</title><p>Holotype ♂, Tibet: Motuo county, alt. 1100m, 2012.VIII.26, leg. Xuankun Li. Paratype, 1 ♀ same data as holotype. These specimens were collected from the subtropical rainforest with a sweep net and are deposited in EMCAU.</p></tp:treatment-sec><tp:treatment-sec sec-type="Distribution"><title>Distribution.</title><p>Known only from the type locality in Tibet.</p></tp:treatment-sec><tp:treatment-sec sec-type="Remarks"><title>Remarks.</title><p>This new species is similar to <italic><tp:taxon-name>Chrysotimus guangxiensis</tp:taxon-name></italic> Yang &amp; Saigusa, but may be separated from the latter by brown proboscis, pale yellow palpus, and the tergites metallic green, sternites and lateral portion yellow. In <italic>guangxiensis</italic>, it has yellow proboscis, brown palpus, and whole abdomen metallic green (<xref ref-type="bibr" rid="B11">Yang and Saigusa 2001</xref>).</p></tp:treatment-sec><tp:treatment-sec sec-type="Etymology"><title>Etymology.</title><p>The specific epithet derives from the type locality Motuo (Tibet).</p></tp:treatment-sec><ref-list><ref id="B11"><mixed-citation xmlns:xlink="http://www.w3.org/1999/xlink" xlink:type="simple"><person-group><name name-style="western"><surname>Yang</surname><given-names>D</given-names></name><name name-style="western"><surname>Saigusa</surname><given-names>T</given-names></name></person-group> (<year>2001</year>) <article-title>New and little known species of Dolichopodidiae (Diptera) from China (VIII).</article-title><source>Bulletin de l’Institut Royal des Sciences Naturelles Belgique, Entomologie</source><volume>71</volume>: <fpage>155</fpage>–<lpage>164</lpage>.</mixed-citation></ref></ref-list></tp:taxon-treatment>
