# Supplementary material for: Review of the genus Chrysotimus Loew from Tibet (Diptera, Dolichopodidae)
Source: Zookeys. 2014 Jul 8;(424):117–30. doi: 10.3897/zookeys.424.7562 (PMC4106104; doi:10.3897/zookeys.424.7562)
Supplement: XML Treatment for Chrysotimus tibetensis [file zookeys.424.7562-treatment7.xml]

<!DOCTYPE tp:taxon-treatment
  PUBLIC "-//TaxonX//DTD Taxonomic Treatment Publishing DTD v0 20100105//EN" "tax-treatment-NSO.dtd">
<tp:taxon-treatment xmlns:tp="http://www.plazi.org/taxpub"><tp:treatment-meta><kwd-group><label>Taxon classification</label><kwd><named-content content-type="kingdom">Animalia</named-content></kwd><kwd><named-content content-type="order">Diptera</named-content></kwd><kwd><named-content content-type="family">Dolichopodidae</named-content></kwd></kwd-group><mixed-citation publication-type="journal"><person-group><name><surname>Wang</surname><given-names>Mengqing</given-names></name><name><surname>Chen</surname><given-names>Hongyin</given-names></name><name><surname>Yang</surname><given-names>Ding</given-names></name></person-group><article-title>Review of the genus <italic>Chrysotimus</italic> Loew from Tibet (Diptera, Dolichopodidae)</article-title><source>Zookeys</source><day>8</day><month>7</month><year>2014</year><volume>2014</volume><issue>424</issue><fpage>117</fpage><lpage>130</lpage><pub-id pub-id-type="doi">10.3897/zookeys.424.7562</pub-id></mixed-citation></tp:treatment-meta><tp:nomenclature><tp:taxon-name>
                        <tp:taxon-name-part taxon-name-part-type="genus">Chrysotimus</tp:taxon-name-part>
                        <tp:taxon-name-part taxon-name-part-type="species">tibetensis</tp:taxon-name-part>
                        <object-id xmlns:xlink="http://www.w3.org/1999/xlink" content-type="zoobank" xlink:type="simple">http://zoobank.org/17995E26-9DAB-4CD9-AE81-1DC2068681FD</object-id>
                    </tp:taxon-name><tp:taxon-status xmlns:xlink="http://www.w3.org/1999/xlink" xlink:type="simple">sp. n.</tp:taxon-status><xref ref-type="fig" rid="F6">Figs 11–13</xref></tp:nomenclature><tp:treatment-sec sec-type="Diagnosis"><title>Diagnosis.</title><p>Antenna whole brown; acr 5–6 irregular pairs; abdomen whole brilliant metallic green; tarsomere III1 with 4–6 short black ventral bristles at base; cercus long and thick, with sparse hairs and long bristles.</p></tp:treatment-sec><tp:treatment-sec sec-type="Description"><title>Description.</title><p>Male. Body length 1.7–1.8 mm, wing length 2.2–2.5 mm.</p><!--PageBreak--><p>Head metallic green with gray pollen; frons and face brilliant; eyes separated distinctly. Hairs and bristles on head yellow. Ocellar tubercle weak, with 2 very long oc and 2 very short posterior hairs. Lower postocular bristles (including ventral hairs) pale. Antenna (<xref ref-type="fig" rid="F6">Fig. 11</xref>) brown; first flagellomere with round apex, rather short, about 0.6 times as long as wide; arista dorsal, with basal segment very short. Proboscis brown, with pale hairs; palpus pale yellow, with pale hairs and 2 brown apical bristles.</p><fig id="F6" position="float" orientation="portrait"><label>Figures 11–13.</label><caption><p><italic><tp:taxon-name>Chrysotimus tibetensis</tp:taxon-name></italic> sp. n., male. <bold>11</bold> first flagellomere, lateral view <bold>12</bold> genitalia, lateral view <bold>13</bold> tip of hypopygium, ventral view.</p></caption><graphic xmlns:xlink="http://www.w3.org/1999/xlink" xlink:href="zookeys-424-117-g006.jpg" position="float" orientation="portrait" xlink:type="simple"/></fig><p>Thorax metallic green with pale gray pollen, mesonotum and scutellum brilliant. Hairs and bristles on thorax yellow; 6 dc, 5–6 irregular paired acr; scutellum with 2 pairs of bristles. Propleuron with 1 pale bristle on lower portion. Legs including coxae yellow with 5th tarsomeres brown (some specimens with black legs, except for yellow femoral base and tip). Hairs and bristles on legs pale yellow; coxa I with 2-4 anterior and apical bristles, coxa II with 3-4 anterior and apical bristles, coxa III with 1 brown outer bristle near middle. Femur II with 1 av and 1 pv apically, femur III with 1 av apically. Tibia II with 2 ad and 1 pd, apically with 3 bristles; tibia III with 2 ad, 2 pd, and row of pv, api<!--PageBreak-->cally with 3 bristles. All tarsomere 1 each with row of v. Tarsomere III1 with 4-6 short black ventral bristles at base. Relative lengths of tibia and 5 tarsomeres of legs. LI 4.2 : 2.4 : 1.2 : 1.0 : 0.6 : 0.4; LII 5.6 : 3.2 : 1.2 : 0.8 : 0.5 : 0.4; LIII 6.4 : 2.8 : 1.6 : 1.2 : 0.8 : 0.6.</p><p>Wing hyaline; veins brownish, R<sub>4+5</sub> and M parallel apically; CuAx ratio 0.27. Squama yellow with pale hairs. Halter pale yellow.</p><p>Abdomen metallic green with pale gray pollen, tergites and sternites brilliant. Hairs and bristles on tergites dark brown.</p><p>Hypopygium (<xref ref-type="fig" rid="F6">Figs 12–13</xref>): Epandrium with acute apex, apically with 2 epandrial bristles and wide lateral epandrial process, bearing thin and curved apex; long and thick surstylus with long bristles; cercus long and thick, with sparse hairs and long bristles; hypandrium shorter than epandrium.</p><p>Female. Body length 1.5–1.7 mm, wing length 1.9–2.0 mm. Similar to male, with whole abdomen metallic green.</p></tp:treatment-sec><tp:treatment-sec sec-type="Specimens examined"><title>Specimens examined.</title><p>Holotype ♂, Tibet: Linzhi, 2012. IX.2–12 (M). Paratypes, 32♂♂ 14♀♀, same data as holotype. Other specimens: 1♂4♀♀, Tibet: Linzhi, 2012.VIII (M); 3♂32♀♀, Tibet: Linzhi, 2012. IX.22–X.1 (M); 12♂♂7♀♀, Tibet: Linzhi Sejila Mountain, alt. 3810m, 2012.VIII.25–IX.2 (M); 4♂♂11♀♀, Tibet: Linzhi Sejila Mountain, alt. 3260m, 2012.VIII.12–18 (M); 3♂♂2♀♀, Tibet: Linzhi Sejila Mountain Lulangdong, alt. 3349m, 2012.VIII.25–IX. 2 (M); 7♂♂15♀♀, Tibet: Linzhi Sejila Mountain Lulangdong, alt. 3312m, 2012.VIII.18–25 (M); 8♂♂, Tibet: Linzhi Sejila Mountain Kouxi, alt. 3780m, 2012.VIII.15–18 (M); 18♂♂13♀♀, same site, 2012.VIII.19–25 (M); 5♂♂11♀♀, Tibet: Linzhi Nongmuxueyuan Dianzhan, alt. 3573m, 2012.VII.7–15 (M), all leg. Chaodong Zhu. These specimens were collected from the monsoon rainforest with Malaise traps and are deposited in EMCAU.</p></tp:treatment-sec><tp:treatment-sec sec-type="Distribution"><title>Distribution.</title><p>Known only from the type locality in Tibet.</p></tp:treatment-sec><tp:treatment-sec sec-type="Remarks"><title>Remarks.</title><p>This new species is similar to <italic><tp:taxon-name>Chrysotimus ningxianus</tp:taxon-name></italic> Wang, Yang &amp; Grootaert, but may be separated from the latter by rounded first flagellomere, and the epandrium with 1 lateral epandrial process. In <italic>ningxianus</italic>, it has triangular first flagellomere, and the epandrium has 2 lateral epandrial processes (<xref ref-type="bibr" rid="B10">Wang et al. 2005</xref>).</p></tp:treatment-sec><tp:treatment-sec sec-type="Etymology"><title>Etymology.</title><p>The specific epithet derives from the type locality in Tibet.</p></tp:treatment-sec><ref-list><ref id="B10"><mixed-citation xmlns:xlink="http://www.w3.org/1999/xlink" xlink:type="simple"><person-group><name name-style="western"><surname>Wang</surname><given-names>MQ</given-names></name><name name-style="western"><surname>Yang</surname><given-names>D</given-names></name><name name-style="western"><surname>Grootaert</surname><given-names>P</given-names></name></person-group> (<year>2005</year>) <article-title><italic>Chrysotimus</italic> Loew from China (Diptera: Dolichopodidae).</article-title><source>Zootaxa</source><volume>1003</volume>: <fpage>1</fpage>–<lpage>32</lpage>.</mixed-citation></ref></ref-list></tp:taxon-treatment>
