# Supplementary material for: Review of the genus Chrysotimus Loew from Tibet (Diptera, Dolichopodidae)
Source: Zookeys. 2014 Jul 8;(424):117–30. doi: 10.3897/zookeys.424.7562 (PMC4106104; doi:10.3897/zookeys.424.7562)
Supplement: XML Treatment for Chrysotimus xuankuni [file zookeys.424.7562-treatment8.xml]

<!DOCTYPE tp:taxon-treatment
  PUBLIC "-//TaxonX//DTD Taxonomic Treatment Publishing DTD v0 20100105//EN" "tax-treatment-NSO.dtd">
<tp:taxon-treatment xmlns:tp="http://www.plazi.org/taxpub"><tp:treatment-meta><kwd-group><label>Taxon classification</label><kwd><named-content content-type="kingdom">Animalia</named-content></kwd><kwd><named-content content-type="order">Diptera</named-content></kwd><kwd><named-content content-type="family">Dolichopodidae</named-content></kwd></kwd-group><mixed-citation publication-type="journal"><person-group><name><surname>Wang</surname><given-names>Mengqing</given-names></name><name><surname>Chen</surname><given-names>Hongyin</given-names></name><name><surname>Yang</surname><given-names>Ding</given-names></name></person-group><article-title>Review of the genus <italic>Chrysotimus</italic> Loew from Tibet (Diptera, Dolichopodidae)</article-title><source>Zookeys</source><day>8</day><month>7</month><year>2014</year><volume>2014</volume><issue>424</issue><fpage>117</fpage><lpage>130</lpage><pub-id pub-id-type="doi">10.3897/zookeys.424.7562</pub-id></mixed-citation></tp:treatment-meta><tp:nomenclature><tp:taxon-name>
                        <tp:taxon-name-part taxon-name-part-type="genus">Chrysotimus</tp:taxon-name-part>
                        <tp:taxon-name-part taxon-name-part-type="species">xuankuni</tp:taxon-name-part>
                        <object-id xmlns:xlink="http://www.w3.org/1999/xlink" content-type="zoobank" xlink:type="simple">http://zoobank.org/53EFFF74-0CF8-46D2-B9DE-5BC83BB27D7D</object-id>
                    </tp:taxon-name><tp:taxon-status xmlns:xlink="http://www.w3.org/1999/xlink" xlink:type="simple">sp. n.</tp:taxon-status><xref ref-type="fig" rid="F7">Figs 14–15</xref></tp:nomenclature><tp:treatment-sec sec-type="Diagnosis"><title>Diagnosis.</title><p>Antenna blackish; first flagellomere rather short, about 0.4 times as long as wide; ac 3–4 irregular pairs; tibia I with row of 8–9 d; abdomen whole brilliant metallic green; tarsomere III1 with 5–6 short black ventral bristles at base; epandrium without distinct lateral process; cercus round, with moderate hairs.</p></tp:treatment-sec><tp:treatment-sec sec-type="Description"><title>Description.</title><p>Male. Body length 1.5 mm, Wing length 1.6 mm.</p><!--PageBreak--><p>Head metallic green with gray pollen; frons and face brilliant; eyes separated distinctly. Hairs and bristles on head yellow. Ocellar tubercle weak, with 2 very long oc and 2 very short posterior hairs. Lower postocular bristles (including ventral hairs) pale. Antenna blackish; first flagellomere (<xref ref-type="fig" rid="F7">Fig. 14</xref>) rather short, about 0.4 times as long as wide; arista dorsal, with basal segment very short. Proboscis blackish, with brown hairs; palpus brown, with brown hairs and 2 brown apical bristles.</p><fig id="F7" position="float" orientation="portrait"><label>Figures 14–15.</label><caption><p><italic><tp:taxon-name>Chrysotimus xuankuni</tp:taxon-name></italic> sp. n., male. <bold>14</bold> first flagellomere, lateral view <bold>15</bold> genitalia, lateral view.</p></caption><graphic xmlns:xlink="http://www.w3.org/1999/xlink" xlink:href="zookeys-424-117-g007.jpg" position="float" orientation="portrait" xlink:type="simple"/></fig><p>Thorax metallic green with pale gray pollen, mesonotum and scutellum brilliant. Hairs and bristles on thorax yellow; 6 dc, 3-4 irregular paired acr; scutellum with 2 pairs of bristles. Propleuron with 1 pale bristle on lower portion. Legs including coxae yellow with 5th tarsomeres brown. Hairs and bristles on legs pale yellow; coxa I with 3–4 anterior and apical bristles, coxa II with 3–4 anterior and apical bristles, coxa III with 1 brown outer bristle near middle. Femora II and III each with 1 av apically. Tibia I with row of 8–9 d; tibia II with 2 ad and 2 pd, apically with 3 bristles; tibia III with 1 ad, 2 pd, apically with 3 bristles. All tarsomere 1 each with row of v. Tarsomere III1 with 5–6 short black ventral bristles at base. Relative lengths of tibia and 5 tarsomeres of legs. LI 4.2 : 2.0 : 1.0 : 0.8 : 0.6 : 0.6; LII 5.2 : 2.4 : 1.6 : 1.2 : 0.6 : 0.6; LIII 5.2 : 1.4 : 1.4 : 0.8 : 0.6 : 0.6.</p><p>Wing hyaline; veins brownish, R<sub>4+5</sub> and M parallel apically; CuAx ratio 0.28. Squama yellow with pale hairs. Halter brownish.</p><p>Abdomen metallic green with pale gray pollen, tergites and sternites brilliant. Hairs and bristles on abdomen dorsal dark brown.</p><p>Hypopygium (<xref ref-type="fig" rid="F7">Fig. 15</xref>): Epandrium with wide apex, apically with invision, bearing 2 epandrial bristles, but no distinct lateral epandrial process; long and thick surstylus with curved apex; cercus round, with moderate hairs; hypandrium shorter than epandrium.</p></tp:treatment-sec><tp:treatment-sec sec-type="Female"><title>Female.</title><p>Body length 1.5–1.6 mm, Wing length 1.5–1.6 mm. Similar to male, with whole abdomen metallic green.</p><!--PageBreak--></tp:treatment-sec><tp:treatment-sec sec-type="Specimens examined"><title>Specimens examined.</title><p>Holotype ♂, Tibet: Motuo county, alt. 1100m, 2012. VII. 26, leg. Xuankun Li. Paratype, 2♀♀, same data as holotype. These specimens were collected from the subtropical rainforest with a sweep net and are deposited in EMCAU.</p></tp:treatment-sec><tp:treatment-sec sec-type="Distribution"><title>Distribution.</title><p>Known only from the type locality in Tibet.</p></tp:treatment-sec><tp:treatment-sec sec-type="Remarks"><title>Remarks.</title><p>This new species is similar to <italic><tp:taxon-name>Chrysotimus guangdongensis</tp:taxon-name></italic> Wang, Yang &amp; Grootaert, but may be separated from the latter by the rowed d on tibia I, and the epandrium bearing no distinct lateral process. In <italic>guangdongensis</italic>, it lacks distinct rowed d on tibia I, and features a lateral process of the epandrium (<xref ref-type="bibr" rid="B10">Wang et al. 2005</xref>).</p></tp:treatment-sec><tp:treatment-sec sec-type="Etymology"><title>Etymology.</title><p>The specific epithet derives from the collector of type species Xuankun Li.</p></tp:treatment-sec><ref-list><ref id="B10"><mixed-citation xmlns:xlink="http://www.w3.org/1999/xlink" xlink:type="simple"><person-group><name name-style="western"><surname>Wang</surname><given-names>MQ</given-names></name><name name-style="western"><surname>Yang</surname><given-names>D</given-names></name><name name-style="western"><surname>Grootaert</surname><given-names>P</given-names></name></person-group> (<year>2005</year>) <article-title><italic>Chrysotimus</italic> Loew from China (Diptera: Dolichopodidae).</article-title><source>Zootaxa</source><volume>1003</volume>: <fpage>1</fpage>–<lpage>32</lpage>.</mixed-citation></ref></ref-list></tp:taxon-treatment>
