# Supplementary material for: Review of the genus Chrysotimus Loew from Tibet (Diptera, Dolichopodidae)
Source: Zookeys. 2014 Jul 8;(424):117–30. doi: 10.3897/zookeys.424.7562 (PMC4106104; doi:10.3897/zookeys.424.7562)
Supplement: XML Treatment for Chrysotimus zhui [file zookeys.424.7562-treatment9.xml]

<!DOCTYPE tp:taxon-treatment
  PUBLIC "-//TaxonX//DTD Taxonomic Treatment Publishing DTD v0 20100105//EN" "tax-treatment-NSO.dtd">
<tp:taxon-treatment xmlns:tp="http://www.plazi.org/taxpub"><tp:treatment-meta><kwd-group><label>Taxon classification</label><kwd><named-content content-type="kingdom">Animalia</named-content></kwd><kwd><named-content content-type="order">Diptera</named-content></kwd><kwd><named-content content-type="family">Dolichopodidae</named-content></kwd></kwd-group><mixed-citation publication-type="journal"><person-group><name><surname>Wang</surname><given-names>Mengqing</given-names></name><name><surname>Chen</surname><given-names>Hongyin</given-names></name><name><surname>Yang</surname><given-names>Ding</given-names></name></person-group><article-title>Review of the genus <italic>Chrysotimus</italic> Loew from Tibet (Diptera, Dolichopodidae)</article-title><source>Zookeys</source><day>8</day><month>7</month><year>2014</year><volume>2014</volume><issue>424</issue><fpage>117</fpage><lpage>130</lpage><pub-id pub-id-type="doi">10.3897/zookeys.424.7562</pub-id></mixed-citation></tp:treatment-meta><tp:nomenclature><tp:taxon-name>
                        <tp:taxon-name-part taxon-name-part-type="genus">Chrysotimus</tp:taxon-name-part>
                        <tp:taxon-name-part taxon-name-part-type="species">zhui</tp:taxon-name-part>
                        <object-id xmlns:xlink="http://www.w3.org/1999/xlink" content-type="zoobank" xlink:type="simple">http://zoobank.org/0F6879D6-3630-4423-B4B0-D77A4D7ED7DD</object-id>
                    </tp:taxon-name><tp:taxon-status xmlns:xlink="http://www.w3.org/1999/xlink" xlink:type="simple">sp. n.</tp:taxon-status><xref ref-type="fig" rid="F8">Fig. 16</xref></tp:nomenclature><tp:treatment-sec sec-type="Diagnosis"><title>Diagnosis.</title><p>Antenna brown; first flagellomere subtriangular, about as long as wide; acr 9–10 irregular pairs; tarsomere III1 with 2 short black ventral bristles on long kidney-shaped black spot; abdominal dorsum brilliant metallic green; epandrium with long and curved surstylus; cercus long with wide basal part, with long hairs and bristles.</p></tp:treatment-sec><tp:treatment-sec sec-type="Description"><title>Description.</title><p>Male. Body length 1.9–2.0 mm, Wing length 2.2–2.4 mm.</p><p>Head metallic green with gray pollen; frons and face brilliant; eyes separated distinctly. Hairs and bristles on head yellow. Ocellar tubercle weak, with 2 very long oc and 2 very short posterior hairs. Lower postocular bristles (including ventral hairs) pale. Antenna brown; first flagellomere subtriangular, about as long as wide; arista dorsal, with basal segment very short. Proboscis blackish, with brown hairs; palpus yellow, with yellow hairs and 2 brownish apical bristles.</p><p>Thorax metallic green with pale gray pollen, mesonotum and scutellum brilliant. Hairs and bristles on thorax yellow; 6 dc, 9–10 irregular paired acr; scutellum with 2 pairs of bristles. Propleuron with 1 pale bristle on lower portion. Legs including coxae yellow with 5th tarsomeres brown. Hairs and bristles on legs pale yellow; coxa I with 3–4 anterior and apical bristles, coxa II with 4–6 anterior and apical bristles, coxa III with 1 brown outer bristle near middle. Femur II with 1 av and 1 pv apically, femur III with 1 av apically. Tibia II with 2 ad and 2 pd, apically with 3 bristles; tibia III with 2 ad, 2 pd, and row of pv, apically with 3 bristles. All tarsomere 1 each with row of v. Tarsomere III1 with long kidney-shaped black spot at base, with 2 short black ventral bristles at black spot. Relative lengths of tibia and 5 tarsomeres of legs. LI 4.4 : 2.8 : 1.0 : 0.8 : 0.5 : 0.5; LII 6.0 : 3.6 : 1.4 : 1.0 : 0.6 : 0.6; LIII 6.4 : 2.0 : 1.4 : 1.0 : 0.7 : 0.6.</p><p>Wing hyaline; veins brownish, R<sub>4+5</sub> and M parallel apically; CuAx ratio 0.25. Squama yellow with pale hairs. Halter pale yellow.</p><p>Abdomen metallic green with pale gray pollen, tergites brilliant. Hairs and bristles on abdomen dorsal dark brown.</p><!--PageBreak--><p>Hypopygium (<xref ref-type="fig" rid="F8">Fig. 16</xref>) metallic green (except pale hypandrium): Epandrium distinctly longer than wide, apically with 3 epandrial bristles and round short finger-like lateral epandrial process; long and curved surstylus with long bristles; cercus long with wide basal part, with long hairs and bristles; hypandrium short, pale.</p><fig id="F8" position="float" orientation="portrait"><label>Figure 16.</label><caption><p><italic><tp:taxon-name>Chrysotimus zhui</tp:taxon-name></italic> sp. n., male. hypopygium, lateral view.</p></caption><graphic xmlns:xlink="http://www.w3.org/1999/xlink" xlink:href="zookeys-424-117-g008.jpg" position="float" orientation="portrait" xlink:type="simple"/></fig></tp:treatment-sec><tp:treatment-sec sec-type="Female"><title>Female.</title><p>Body length 2.0 mm, Wing length 2.8 mm. Similar to male, with whole abdomen metallic green.</p></tp:treatment-sec><tp:treatment-sec sec-type="Specimens examined"><title>Specimens examined.</title><p>Holotype ♂, Tibet: Linzhi Sejila Mountain Kouxi, alt. 3780m, 2012. VIII. 15–18 (M), leg. Chaodong Zhu; Paratype, 1♂ 1♀, same data as holotype. These specimens were collected from the monsoon rainforest with a Malaise trap and are deposited in EMCAU.</p></tp:treatment-sec><tp:treatment-sec sec-type="Distribution"><title>Distribution.</title><p>Known only from the type locality in Tibet.</p></tp:treatment-sec><tp:treatment-sec sec-type="Remarks"><title>Remarks.</title><p>This new species is similar to <italic><tp:taxon-name>Chrysotimus ningxianus</tp:taxon-name></italic> Wang, Yang &amp; Grootaert, but may be separated from the latter by the black spot at tarsomere III1 base, and the epandrium with 1 single finger-like lateral epandrial process. In <italic>ningxianus</italic>, it has no black spot at tarsomere III1 base, and the epandrium has 2 lateral epandrial processes (<xref ref-type="bibr" rid="B10">Wang et al. 2005</xref>).</p></tp:treatment-sec><tp:treatment-sec sec-type="Etymology"><title>Etymology.</title><p>The specific epithet derives from the collector of types Dr. Chaodong Zhu (Beijing).</p><!--PageBreak--></tp:treatment-sec><ref-list><ref id="B10"><mixed-citation xmlns:xlink="http://www.w3.org/1999/xlink" xlink:type="simple"><person-group><name name-style="western"><surname>Wang</surname><given-names>MQ</given-names></name><name name-style="western"><surname>Yang</surname><given-names>D</given-names></name><name name-style="western"><surname>Grootaert</surname><given-names>P</given-names></name></person-group> (<year>2005</year>) <article-title><italic>Chrysotimus</italic> Loew from China (Diptera: Dolichopodidae).</article-title><source>Zootaxa</source><volume>1003</volume>: <fpage>1</fpage>–<lpage>32</lpage>.</mixed-citation></ref></ref-list></tp:taxon-treatment>
